# Supplementary material for: Relationships between Motor Proficiency and Academic Performance in Mathematics and Reading in School-Aged Children and Adolescents: A Systematic Review
Source: Int J Environ Res Public Health. 2018 Jul 28;15(8):1603. doi: 10.3390/ijerph15081603 (PMC6121293; doi:10.3390/ijerph15081603)
Supplement: Supplementary file 1 [file ijerph-15-01603-s001.zip]

Archive with 2 entries (2 files):
- MACDONALD_MILNE_ORR_POPE_Supplementary Table S1_FINAL.docx
- MACDONALD_MILNE_ORR_POPE_Supplementary Table S2_FINAL.docx
